# Supplementary material for: Frequent L1 retrotranspositions originating from TTC28 in colorectal cancer
Source: Oncotarget. 2014 Feb 14;5(3):853–9. doi: 10.18632/oncotarget.1781 (PMC3996660; doi:10.18632/oncotarget.1781)
Supplement: Supplementary file 1 [file oncotarget-05-853-s001.csv]

#TTC28 originating LINE-1 somatic insertion sites in 92 CRC cases
#Coordinates in GRCh37
Sample TargetChromosome TargetPosition TargetGene
c100 14 26980978 NOVA1
c115 2 221153119 -
c115 4 119138902 NDST3
c135 1 197372442 CRB1
c135 5 136047891 -
c182 2 145979781 AC064865.1
c206 1 67162352 SGIP1
c206 6 51899098 PKHD1
c216 X 67935629 STARD8
c232 6 96173111 -
c286 2 195607098 AC006196.1
c286 10 68154555 CTNNA3
c291 3 68397922 -
c299 2 12636198 -
c299 12 73154450 -
c300 1 214054862 PROX1-AS1
c300 5 92620544 POLD2P1
c300 6 98582710 -
c300 10 107884737 -
c310 3 99406562 COL8A1
c310 6 72117026 MIR30A
c368 1 115147311 DENND2C
c368 2 182004320 AC104820.2
c368 6 133527587 EYA4
c368 12 128116451 RP11-526P6.1
c37 4 29638302 -
c37 13 108437552 FAM155A-IT1
c402 2 183139126 PDE1A
c402 4 107965418 DKK2
c419 9 28361598 LINGO2
c452 6 123667756 TRDN
c452 13 87294243 -
c452 16 56257056 GNAO1
c479 3 74759952 -
c479 6 142173670 VTA1
c486 6 87707450 HTR1E
c551 2 131666825 ARHGEF4
c571 5 33350225 TARS
c581 1 189980923 -
c581 17 50581760 RP11-42901.1
c594 13 88361754 -
c619 5 147271283 C5orf46
c622 9 29373597 -
c625 11 79237423 -
c625 12 82076178 PPFIA2
c634 14 98005162 CTD-2506|14.1
c650 2 29576488 ALK
c650 8 126966195 RP11-622011.3
c650 X 50785831 RP11-104D21.1
c664 9 96756009 PTPDC1
c66 5 99809567 CTD-2001C12.1
c665 9 70682932 -
c68 5 167383533 TENM2
c69 9 91406811 -
c702 5 34535055 -
c705 9 108691418 -
c775 9 26474717 -
c779 3 165331395 RP11-85M11.2
c783 2 167480549 SCN7A
c783 7 48503817 ABCA13
c791 3 191642487 -
c791 10 22399977 SLC17A8
c791 12 100772061 -
c819 4 28417234 RP11-123022.1
c821 8 105997130 RP11-200A13.1
c821 11 84163767 DLG2
c827 4 55396744 -
c827 5 3172919 CTD-2029E14.1
c827 8 109819491 TMEM74
c835 2 13569597 -
c835 7 40355189 C7orf10
c929 14 27050234 NOVA1
c93 7 12450683 VWDE
s113 2 192896496 AC098617.1
s113 X 51067071 NUDT10
s1143 13 78304333 SLAIN1
s1144 2 209826173 -
s1164 2 142460902 -
s1164 6 72358235 -
s1200 2 41644826 -
s1200 6 120023801 -
s193 6 23337167 -
s204 5 63217120 -
